# Supplementary material for: Comparison of phasing strategies for whole human genomes
Source: PLoS Genet. 2018 Apr 5;14(4):e1007308. doi: 10.1371/journal.pgen.1007308 (PMC5903673; doi:10.1371/journal.pgen.1007308)
Supplement: S1 Table — Based on the NA12878 parent offspring family trio genotype data, the total number unphasable sites by conventional Mendelian segregation rules were estimated to include 360,241 triple heterozygous sites and 463,995 sites with a heterozygous variant in NA12878 but no variant called (homozygous reference or undetermined genotypes) in both parents. Thus, at best only 67% (824,236 out of 2,467,785) of NA12878 heterozygous SNV sites can be phase-resolved by the conventional transmission approach. (XLSX) [file pgen.1007308.s001.xlsx]

## Sheet: S1_Table
NA12878 (Target)	NA12891 (Parent)	NA12892 (Parent)	# SNV sites	NA12878 heterozygous SNVs	Unphasable SNVs by Mendel’s law	Comments
0/1	./.	./.	463995	Het	Unphasable
0/1	./.	0/1	468752	Het
0/1	0/1	./.	475789	Het
0/1	0/1	0/1	360241	Het	Unphasable
0/1	0/1	1/1	172314	Het
0/1	./.	1/1	175107	Het
0/1	1/1	./.	175829	Het
0/1	1/1	0/1	175059	Het
0/1	1/1	1/1	699	Het		Inconsistent genotype
1/1	./.	./.	148263
1/1	./.	0/1	6866
1/1	0/1	./.	9200
1/1	0/1	0/1	173055
1/1	0/1	1/1	179359
1/1	./.	1/1	11914
1/1	1/1	./.	15702
1/1	1/1	0/1	177136
1/1	1/1	1/1	711460
Total			3900740	2467785	824236
