# Supplementary material for: Comparison of phasing strategies for whole human genomes
Source: PLoS Genet. 2018 Apr 5;14(4):e1007308. doi: 10.1371/journal.pgen.1007308 (PMC5903673; doi:10.1371/journal.pgen.1007308)
Supplement: S2 Table — (XLSX) [file pgen.1007308.s002.xlsx]

## Sheet: S2_Table
SER
	chromosome	10X	CPT	Moleculo	Fosmid	Eagle2 (1000GP)	Eagle2 (HRC)	SHAPEIT (1000GP)	SHAPEIT (1000GP, trio)	SHAPEIT (1000GP, RNASeq)	SHAPEIT (1000GP, Illumina)	SHAPEIT (1000GP, RNASeq and Illumina)	SHAPEIT (1000GP, PacBio)	SHAPEIT (HRC)	Beagle (1000GP)	Beagle (HRC)	HapCUT (Illimina)	HapCUT (PacBio)	SHAPEIT (1000GP, Illumina, trio)	SHAPEIT (1000GP, PacBio, trio)	SHAPEIT (HRC, Illumina)	SHAPEIT (HRC, PacBio)	SHAPEIT (HRC, trio)	SHAPEIT (HRC, Illumina, trio)	SHAPEIT (HRC, PacBio, trio)	Consensus by majority vote
	1	0.000620444	0.00184241	0.00573731	0.003138	0.00898271	0.00202442	0.0104848	0.00094786	0.0104386	0.00718759	0.00737248	0.0034898	0.00291517	0.0141254	0.00537687	0.000907474	0.0106861	0.00108657	0.000932448	0.00229165	0.00123895	0.000332038	0.000315841	0.000299644	0.000902589
	2	0.000644061	0.00168134	0.00476312	0.00370564	0.00852744	0.00163365	0.0109061	0.00082952	0.010892	0.00703414	0.00725901	0.00343626	0.00284785	0.0150399	0.00437112	0.000769662	0.0097515	0.000913878	0.000941997	0.0020531	0.0014644	0.000206081	0.000206081	0.000191361	0.000781915
	3	0.000705566	0.00203224	0.00396027	0.0031458	0.00885218	0.00152098	0.0105463	0.000881906	0.0100892	0.00666901	0.00674247	0.00327328	0.00203657	0.0152725	0.00472622	0.000789025	0.00909278	0.000767585	0.00101256	0.00142646	0.00104836	0.00010313	0.00010313	0.000154695	0.000769991
	4	0.0006142	0.00194509	0.00414427	0.00479881	0.00834891	0.00159019	0.00971346	0.000791191	0.00952397	0.00663217	0.00639325	0.00319663	0.00284836	0.0181614	0.00460455	0.000836655	0.0100397	0.000659326	0.000659326	0.002062	0.00124069	0.000262142	0.000244665	0.000192237	0.000678016
	5	0.000451713	0.00230415	0.00424426	0.0035875	0.00916899	0.00111497	0.0106106	0.000773112	0.0100258	0.00685096	0.00665253	0.0034777	0.00288391	0.0166173	0.00469574	0.000654816	0.00947425	0.000856692	0.000773112	0.00179039	0.00109353	0.000150112	0.000107223	0.000128667	0.000636994
	6	0.000431272	0.00166059	0.00378869	0.00362644	0.00734752	0.00151814	0.00861229	0.000748457	0.00874278	0.00596771	0.00588072	0.00340142	0.00195713	0.019256	0.00435323	0.000855815	0.00900443	0.000696239	0.000696239	0.00131694	0.00106087	0.000219521	0.000201227	0.000201227	0.000803706
	7	0.000512516	0.00196961	0.004914	0.00474049	0.00925758	0.00240372	0.0101181	0.00128763	0.0105672	0.00724435	0.00704478	0.00400136	0.00366331	0.0145284	0.00512234	0.00112938	0.0104077	0.00118781	0.000948255	0.00265564	0.0018369	0.000283429	0.000325418	0.000451387	0.000900633
	8	0.00057573	0.00170791	0.00428428	0.00363123	0.00840345	0.00150304	0.0107842	0.000818391	0.0107842	0.00739489	0.0069274	0.00358057	0.00250507	0.0152123	0.00478746	0.000599738	0.00879769	0.000797135	0.00103096	0.00223786	0.00136944	0.000189295	0.000144755	0.000189295	0.000610931
	9	0.000589078	0.00194477	0.00444782	0.00278854	0.0087737	0.00236284	0.0103361	0.000890626	0.0104424	0.00721403	0.00769231	0.00371994	0.00331357	0.0133673	0.00408255	0.000915459	0.0106477	0.000890626	0.000757697	0.00225099	0.00170572	0.00018179	0.000293661	0.000209758	0.000778179
	10	0.000392501	0.0013135	0.00520576	0.0025275	0.0079614	0.00167573	0.0100122	0.000848935	0.00961075	0.00627337	0.0062619	0.00328004	0.0030139	0.01533	0.00558174	0.00110227	0.0104635	0.000734214	0.000803047	0.00191684	0.00131406	0.00038583	0.000337602	0.000313487	0.000569139
	11	0.000810781	0.0015361	0.00437827	0.00250615	0.00873745	0.00194172	0.011116	0.000794242	0.0104075	0.00775677	0.00801329	0.00368905	0.00401204	0.0143897	0.00573515	0.000895405	0.0103714	0.00106306	0.000891995	0.00322763	0.00207031	0.000411528	0.000437248	0.000334366	0.000677966
	12	0.000724077	0.00159642	0.00536851	0.00418707	0.00770575	0.00214012	0.00974937	0.0010009	0.00966396	0.0068331	0.00718696	0.00329453	0.00296029	0.0156405	0.00503633	0.00139241	0.010306	0.000878842	0.0010009	0.00197352	0.000948317	0.000281979	0.000281979	0.00023071	0.00075056
	13	0.000346615	0.00153379	0.00416813	0.00356228	0.0079399	0.00196686	0.00908548	0.000628951	0.00916407	0.00677481	0.00660191	0.00389827	0.00236023	0.015793	0.00621199	0.000623905	0.00896932	0.000691846	0.000817636	0.00191769	0.0012129	0.000196721	9.83607e-05	9.83607e-05	0.000733081
	14	0.000358609	0.00150749	0.00567932	0.00409049	0.00771074	0.00159182	0.00905163	0.00112514	0.00881954	0.00624866	0.00594515	0.00342784	0.00224728	0.0143592	0.00468182	0.00118804	0.0101295	0.000892969	0.00101798	0.00153564	0.00089891	0.000168571	0.000243491	0.000243491	0.000937506
	15	0.000808201	0.00120097	0.00605495	0.00319152	0.00928164	0.00197129	0.011109	0.00131481	0.0110666	0.00788654	0.00795014	0.00455808	0.00330026	0.01298	0.00480641	0.000965935	0.00962587	0.00165412	0.00165412	0.00245858	0.00190485	0.000265828	0.00057596	0.000398742	0.00102794
	16	0.00113531	0.00145076	0.0064583	0.00361655	0.00911993	0.00245336	0.00965548	0.00105253	0.0104069	0.00788969	0.00736371	0.003757	0.00368003	0.0116894	0.00358111	0.00121336	0.0112918	0.000977352	0.00082699	0.00296777	0.00152346	0.000336414	0.000356203	0.000395781	0.00159155
	17	0.00128088	0.001879	0.0086854	0.00611146	0.0108099	0.00315717	0.0127955	0.0015143	0.0125757	0.00935241	0.00883962	0.00500586	0.00464591	0.0147582	0.00539028	0.000955694	0.0130304	0.00170969	0.0015143	0.00292615	0.00197644	0.00056474	0.0005134	0.00056474	0.00164701
	18	0.00083114	0.00137471	0.00414127	0.00385823	0.00926662	0.00168759	0.0110894	0.00086857	0.0108724	0.00799148	0.00844531	0.00299927	0.00244906	0.014296	0.00489813	0.00128374	0.00960279	0.00094753	0.00114493	0.00150237	0.00144063	0.000288196	0.000164684	0.000164684	0.00117142
	19	0.00111245	0.00161518	0.0114623	0.00827176	0.0090471	0.00327097	0.0118699	0.00148034	0.0102975	0.00813936	0.0079852	0.00502544	0.00444851	0.0167888	0.006084	0.00134434	0.0150086	0.00166538	0.0012953	0.00300929	0.00251864	0.000523389	0.000327118	0.000654236	0.00149308
	20	0.000797567	0.00165746	0.00564235	0.00363948	0.00723691	0.00217481	0.0094509	0.00104783	0.00905192	0.00640866	0.00665802	0.00379033	0.00380592	0.0137709	0.0044273	0.00168112	0.0114983	0.00104783	0.000748447	0.00233016	0.00144988	0.00025898	0.000362572	0.000207184	0.00113707
	21	0.000483092	0.00116279	0.00489601	0.00440016	0.00854805	0.00261946	0.0101988	0.0010443	0.00883357	0.00746838	0.00843204	0.00409556	0.00422494	0.0122514	0.00506992	0.00178963	0.0112992	0.0012853	0.00120496	0.00346445	0.00198572	0.000169005	8.45023e-05	0	0.00142659
	22	0.000755083	0.000976562	0.0089694	0.00614754	0.00725894	0.00174343	0.0111612	0.00139567	0.01041	0.00654647	0.0072977	0.00407813	0.00320567	0.0121971	0.00399303	0.00080795	0.0124412	0.00139567	0.00128831	0.00275575	0.000449918	0.000337515	0.000337515	0.000337515	0.00101204
	TOTAL	0.000636354	0.00172076	0.00500626	0.00376227	0.00855162	0.00187349	0.0102766	0.000936425	0.0101095	0.00704153	0.00705347	0.00360345	0.00296652	0.0152513	0.00487572	0.000956166	0.0101493	0.000947772	0.000934036	0.00213845	0.0013893	0.000259355	0.000257476	0.000252464	0.000858793
% phased SNVs
	chromosome	10X	CPT	Moleculo	Fosmid	Eagle2 (1000GP)	Eagle2 (HRC)	SHAPEIT (1000GP)	SHAPEIT (1000GP, trio)	SHAPEIT (1000GP, RNASeq)	SHAPEIT (1000GP, Illumina)	SHAPEIT (1000GP, RNASeq and Illumina)	SHAPEIT (1000GP, PacBio)	SHAPEIT (HRC)	Beagle (1000GP)	Beagle (HRC)	HapCUT (Illimina)	HapCUT (PacBio)	SHAPEIT (1000GP, Illumina, trio)	SHAPEIT (1000GP, PacBio, trio)	SHAPEIT (HRC, Illumina)	SHAPEIT (HRC, PacBio)	SHAPEIT (HRC, trio)	SHAPEIT (HRC, Illumina, trio)	SHAPEIT (HRC, PacBio, trio)	Consensus by majority vote
	1	0.982794	0.924035	0.924614	0.788283	0.981498	0.941028	0.989149	0.988837	0.989149	0.989149	0.989149	0.989149	0.941028	0.971577	0.941028	0.81932	0.99289	0.988837	0.988837	0.941028	0.941028	0.940937	0.940937	0.940937	0.99622
	2	0.981409	0.927026	0.92936	0.806302	0.979708	0.943721	0.988264	0.987882	0.988264	0.988264	0.988264	0.988264	0.943721	0.969208	0.943721	0.826003	0.992798	0.987882	0.987882	0.943721	0.943721	0.943561	0.943561	0.943561	0.994736
	3	0.984598	0.923781	0.928118	0.808697	0.980826	0.939902	0.989452	0.989088	0.989452	0.989452	0.989452	0.989452	0.939902	0.970948	0.939902	0.825141	0.993208	0.989088	0.989088	0.939902	0.939902	0.939789	0.939789	0.939789	0.996487
	4	0.981031	0.914344	0.918277	0.784815	0.980029	0.931808	0.988195	0.987853	0.988195	0.988195	0.988195	0.988195	0.931808	0.970984	0.931808	0.842301	0.99356	0.987853	0.987853	0.931808	0.931808	0.931726	0.931726	0.931726	0.996646
	5	0.981216	0.919587	0.92273	0.791929	0.955664	0.939459	0.964407	0.964044	0.964407	0.964407	0.964407	0.964407	0.939459	0.944918	0.939459	0.827824	0.993443	0.964044	0.964044	0.939459	0.939459	0.939338	0.939338	0.939338	0.996122
	6	0.939218	0.925156	0.92737	0.793424	0.981586	0.942191	0.990513	0.990091	0.990513	0.990513	0.990513	0.990513	0.942191	0.97328	0.942191	0.840436	0.994037	0.990091	0.990091	0.942191	0.942191	0.942061	0.942061	0.942061	0.997079
	7	0.980389	0.916574	0.915244	0.778946	0.978843	0.938371	0.987097	0.986782	0.987097	0.987097	0.987097	0.987097	0.938371	0.968806	0.938371	0.840693	0.993381	0.986782	0.986782	0.938371	0.938371	0.938302	0.938302	0.938302	0.995213
	8	0.985327	0.930299	0.933839	0.811274	0.978678	0.943408	0.988583	0.988247	0.988583	0.988583	0.988583	0.988583	0.943408	0.968721	0.943408	0.845841	0.99332	0.988247	0.988247	0.943408	0.943408	0.943292	0.943292	0.943292	0.997175
	9	0.979073	0.91772	0.9181	0.791346	0.976793	0.937258	0.986346	0.985795	0.986346	0.986346	0.986346	0.986346	0.937258	0.966585	0.937258	0.844365	0.993199	0.985795	0.985795	0.937258	0.937258	0.937088	0.937088	0.937088	0.993527
	10	0.982333	0.925138	0.924152	0.795076	0.979918	0.940593	0.988729	0.988434	0.988729	0.988729	0.988729	0.988729	0.940593	0.97121	0.940593	0.841273	0.993729	0.988434	0.988434	0.940593	0.940593	0.940469	0.940469	0.940469	0.99619
	11	0.981886	0.920129	0.919514	0.790873	0.978594	0.937844	0.987265	0.986963	0.987265	0.987265	0.987265	0.987265	0.937844	0.968826	0.937844	0.83436	0.99315	0.986963	0.986963	0.937844	0.937844	0.93776	0.93776	0.93776	0.996141
	12	0.983052	0.923633	0.924248	0.787798	0.97994	0.94128	0.988577	0.988239	0.988577	0.988577	0.988577	0.988577	0.94128	0.97099	0.94128	0.824841	0.9931	0.988239	0.988239	0.94128	0.94128	0.941123	0.941123	0.941123	0.99643
	13	0.986956	0.934049	0.937034	0.815749	0.981032	0.94857	0.989101	0.98879	0.989101	0.989101	0.989101	0.989101	0.94857	0.971657	0.94857	0.834577	0.99361	0.98879	0.98879	0.94857	0.94857	0.948399	0.948399	0.948399	0.996797
	14	0.982163	0.924162	0.925764	0.78629	0.977391	0.940256	0.986283	0.985949	0.986283	0.986283	0.986283	0.986283	0.940256	0.968763	0.940256	0.833234	0.993309	0.985949	0.985949	0.940256	0.940256	0.940115	0.940115	0.940115	0.995457
	15	0.983377	0.924389	0.925059	0.798177	0.977752	0.944066	0.986325	0.986032	0.986325	0.986325	0.986325	0.986325	0.944066	0.968196	0.944066	0.836547	0.992201	0.986032	0.986032	0.944066	0.944066	0.94394	0.94394	0.94394	0.996759
	16	0.978527	0.919922	0.9172	0.773629	0.974288	0.935619	0.985432	0.984895	0.985432	0.985432	0.985432	0.985432	0.935619	0.965995	0.935619	0.857891	0.992873	0.984895	0.984895	0.935619	0.935619	0.935434	0.935434	0.935434	0.988634
	17	0.979477	0.913276	0.907126	0.735777	0.979428	0.939588	0.987652	0.987435	0.987652	0.987652	0.987652	0.987652	0.939588	0.969058	0.939588	0.824768	0.990498	0.987435	0.987435	0.939588	0.939588	0.939515	0.939515	0.939515	0.995731
	18	0.983289	0.765228	0.930588	0.819018	0.978328	0.945295	0.985935	0.985526	0.985935	0.985935	0.985935	0.985935	0.945295	0.968912	0.945295	0.837441	0.99323	0.985526	0.985526	0.945295	0.945295	0.945062	0.945062	0.945062	0.996459
	19	0.984098	0.904768	0.892514	0.657322	0.978047	0.92961	0.986256	0.985952	0.986256	0.986256	0.986256	0.986256	0.92961	0.97078	0.92961	0.839273	0.992155	0.985952	0.985952	0.92961	0.92961	0.929549	0.929549	0.929549	0.997902
	20	0.987839	0.937006	0.931541	0.810698	0.979667	0.950816	0.987199	0.986732	0.987199	0.987199	0.987199	0.987199	0.950816	0.970682	0.950816	0.834306	0.994117	0.986732	0.986732	0.950816	0.950816	0.950545	0.950545	0.950545	0.995889
	21	0.979809	0.91691	0.915096	0.787996	0.97346	0.933433	0.982175	0.98186	0.982175	0.982175	0.982175	0.982175	0.933433	0.965691	0.933433	0.857757	0.993099	0.98186	0.98186	0.933433	0.933433	0.933394	0.933394	0.933394	0.995189
	22	0.985336	0.925668	0.912598	0.757186	0.980872	0.944796	0.990224	0.989852	0.990224	0.990224	0.990224	0.990224	0.944796	0.971468	0.944796	0.845173	0.993837	0.989852	0.989852	0.944796	0.944796	0.944583	0.944583	0.944583	0.997556
	TOTAL	0.979466	0.917894	0.923573	0.791023	0.977984	0.940343	0.986627	0.986268	0.986627	0.986627	0.986627	0.986627	0.940343	0.96848	0.940343	0.834994	0.993201	0.986268	0.986268	0.940343	0.940343	0.940216	0.940216	0.940216	0.995864
