# Supplementary material for: Comparison of phasing strategies for whole human genomes
Source: PLoS Genet. 2018 Apr 5;14(4):e1007308. doi: 10.1371/journal.pgen.1007308 (PMC5903673; doi:10.1371/journal.pgen.1007308)
Supplement: S3 Table — (XLSX) [file pgen.1007308.s003.xlsx]

## Sheet: S3_Table
Method	Reference panel used	Read data used	Parental genotype used		# overall switch errors	# switch errors in repeat regions (1,465,724,774 bp in total)	% switch errors in repeat regions		LINE	SINE	LTR	DNA	Simple repeat	Low complexity	Satellite	Other	Unknown	RC	snRNA	srpRNA	rRNA	scRNA	RNA	tRNA
10X	-	-	-		1058	574	0.542533		0.205104	0.20794	0.0623819	0.0283554	0.0160681	0.0132325	0.00094518	0.00850662	0	0.00094518	0	0	0	0	0	0
CPT	-	-	-		2677	1335	0.498693		0.195368	0.161001	0.0829287	0.0377288	0.00933881	0.00410908	0.00747105	0.000373552	0.000373552	0	0	0	0	0	0.000373552	0
Moleculo	-	-	-		7807	3850	0.493147		0.154221	0.200589	0.0917126	0.0263866	0.00922249	0.00730114	0.00166517	0.00140899	0.000384271	0.00025618	0.00012809	0.00025618	0.00012809	0	0	0
Fosmid	-	-	-		5007	2275	0.454364		0.186139	0.102057	0.0988616	0.0433393	0.00958658	0.0117835	0.00159776	0	0.000599161	0.00019972	0.00019972	0.00019972	0.00019972	0	0	0
Eagle2	1000GP	-	-		14199	7200	0.507078		0.188112	0.16797	0.0985281	0.0340165	0.00662018	0.00507078	0.00394394	0.00246496	0.000492992	0	0.000140855	7.04275e-05	0	0	0.000140855	0.000140855
Eagle2	HRC	-	-		2991	1482	0.495486		0.150117	0.192912	0.104647	0.0334336	0.00635239	0.00334336	0.00300903	0.00167168	0.000334336	0	0	0	0	0	0	0
SHAPEIT	1000GP	-	-		17214	8514	0.494597		0.184211	0.16504	0.0951551	0.0328221	0.00586732	0.00528639	0.00365981	0.00214941	0.000290461	5.80923e-05	0.000174277	0.000174277	0	0	5.80923e-05	0.000116185
SHAPEIT	1000GP	-	Yes		1568	884	0.563776		0.222577	0.201531	0.0752551	0.028699	0.0121173	0.0146684	0.00510204	0.00382653	0	0	0	0	0	0	0	0
SHAPEIT	1000GP	Illumina RNA-Seq	-		16934	8409	0.496575		0.189382	0.163045	0.0943664	0.0337191	0.0062596	0.00513759	0.00307075	0.00153537	0.000295264	0	0.000177158	0.000177158	0	0	5.90528e-05	0.000118106
SHAPEIT	1000GP	Illumina DNA	-		11795	5832	0.494447		0.186774	0.166257	0.0907164	0.0342518	0.0060195	0.00474777	0.00356083	0.00144129	0.000423908	8.47817e-05	0.000254345	8.47817e-05	0	0	0	0.000169563
SHAPEIT	1000GP	Illumina DNA and RNA-Seq	-		11815	5829	0.493356		0.184934	0.166229	0.0905628	0.0339399	0.00668642	0.0053322	0.00321625	0.00169276	0.000507829	8.46382e-05	0.000253915	8.46382e-05	0	0	8.46382e-05	0.000169276
SHAPEIT	1000GP	PacBio DNA			6036	3019	0.500166		0.178264	0.174122	0.0950961	0.0324718	0.00612989	0.00629556	0.0054672	0.00198807	0.000331345	0.000165673	0.000497018	0	0	0	0	0
SHAPEIT	HRC	-	-		4736	2287	0.482897		0.162373	0.184755	0.0964949	0.025549	0.00527872	0.00464527	0.00232264	0.00147804	0	0	0.000211149	0	0.000211149	0.000211149	0	0
Beagle	1000GP	-	-		25077	13219	0.527136		0.208079	0.164533	0.105116	0.0336962	0.00566256	0.00510428	0.0027914	0.00219324	0.000159509	3.98772e-05	7.97544e-05	0	0	0.000199386	0	0
Beagle	HRC	-	-		7784	3886	0.499229		0.180884	0.163926	0.100591	0.0334018	0.00462487	0.00539568	0.00835046	0.00179856	0.000128469	0.000128469	0	0	0	0.000256937	0	0.000256937
HapCUT	-	Illumina DNA	-		1050	610	0.580952		0.214286	0.197143	0.1	0.0257143	0.0180952	0.00761905	0.0104762	0.00761905	0.000952381	0	0	0	0	0	0	0
HapCUT	-	PacBio DNA	-		16889	8888	0.52626		0.204749	0.176328	0.085085	0.0308485	0.00793416	0.00941441	0.00846705	0.00296051	0.000236841	0.00017763	0.000236841	0	5.92101e-05	0	5.92101e-05	0.00011842
SHAPEIT	1000GP	Illumina DNA	Yes		1587	892	0.562067		0.220542	0.205419	0.068683	0.0283554	0.015753	0.0138626	0.00378072	0.00567108	0	0	0	0	0	0	0	0
SHAPEIT	1000GP	PacBio DNA	Yes		1564	890	0.569054		0.225064	0.205243	0.0652174	0.0326087	0.0140665	0.0159847	0.00383632	0.00703325	0	0	0	0	0	0	0	0
SHAPEIT	HRC	Illumina DNA	-		3414	1658	0.485647		0.163152	0.180726	0.0954892	0.0351494	0.00468658	0.00380785	0.00175747	0.000878735	0	0	0	0.000292912	0	0.000292912	0	0
SHAPEIT	HRC	PacBio DNA	-		2218	1122	0.505861		0.169071	0.203787	0.0901713	0.03156	0.00225428	0.00495942	0.00270514	0.00135257	0	0	0	0.000450857	0	0	0	0
SHAPEIT	HRC	-	Yes		414	224	0.541063		0.195652	0.219807	0.0628019	0.0362319	0.00724638	0.0144928	0	0.00483092	0	0	0	0	0	0	0	0
SHAPEIT	HRC	Illumina DNA	Yes		411	212	0.515815		0.182482	0.218978	0.0559611	0.0413625	0.00729927	0.00973236	0	0	0	0	0	0	0	0	0	0
SHAPEIT	HRC	PacBio DNA	Yes		403	219	0.543424		0.171216	0.245658	0.0669975	0.0397022	0.00992556	0.00992556	0.00248139	0	0	0	0	0	0	0	0	0
Consensus by majority vote	-	-	-		1452	912	0.628099		0.263085	0.221074	0.0688705	0.0213499	0.0179063	0.00964187	0.0110193	0.0151515	0	0	0	0	0	0	0	0
