# Supplementary material for: Comparison of phasing strategies for whole human genomes
Source: PLoS Genet. 2018 Apr 5;14(4):e1007308. doi: 10.1371/journal.pgen.1007308 (PMC5903673; doi:10.1371/journal.pgen.1007308)
Supplement: S4 Table — (XLSX) [file pgen.1007308.s004.xlsx]

## Sheet: S4_Table
Method	10X	Moleculo	SHAPEIT (1000GP)	SHAPEIT (1000GP, trio)	SHAPEIT (HRC)	SHAPEIT (HRC, trio)	SHAPEIT (1000GP)	SHAPEIT (1000GP, trio)	SHAPEIT (HRC)	SHAPEIT (HRC, trio)
			With --chrX option (considered as X chromosome)				Without --chrX option (considered as an autosome)
# SNPs used for switch error measurement	49762	44054	50773	50773	47475	47470	50773	50773	47475	47470
# switch errors	77	263	741	772	156	159	771	106	147	22
SER	0.00154737	0.00596995	0.0145944	0.0152049	0.00328594	0.00334948	0.0151852	0.00208772	0.00309637	0.000463451
